# Supplementary material for: Diminished Estrogen Induced Mitochondrial Protection and Immunosuppressive Microenvironment in Gastric Cancer with Depression
Source: Cancers (Basel). 2025 Aug 26;17(17):2789. doi: 10.3390/cancers17172789 (PMC12427221; doi:10.3390/cancers17172789)
Supplement: Supplementary file 1 [file cancers-17-02789-s001.zip]

Archive with 4 entries (4 files):
- Figure S1-S2.pdf
- Figure S3.pdf
- Table S1 Identified depression related genes in MalaCards.xlsx
- Table S2 and S3.pdf
