# Supplementary material for: Diminished Estrogen Induced Mitochondrial Protection and Immunosuppressive Microenvironment in Gastric Cancer with Depression
Source: Cancers (Basel). 2025 Aug 26;17(17):2789. doi: 10.3390/cancers17172789 (PMC12427221; doi:10.3390/cancers17172789)
Supplement: Supplementary file 1 [file cancers-17-02789-s001.zip › Table S1 Identified depression related genes in MalaCards.xlsx]

## Sheet: Table S1 
Major depressive disorder (MDD)	Depressive disorder (DD)	Melancholic depression (MD)	Anxiety	Dysthymic disorder (dysD)	Bipolar disorder (BD)	Atypical depressive disorder (ADD)	Mood disorder (MoodD)	Overlap
HTR2A	NOTCH3	OXT	SLC6A4	HTR2A	MAFD1	CRH	DISC2	HTR2A
TPH2	BDNF-AS	SLC6A4	GPHN	MAOA	MAFD2	MAOA	SLC6A4	TPH2
FKBP5	DISC2	BDNF	USH2A	HCRT	MAFD3	SLC6A4	BDNF	FKBP5
MDD1	HTR2A	CRH	PALS1	SLC6A4	MAFD4	POMC	HTR1A	MDD1
MDD2	CHRM2	HTR1A	MIR485	HTR1A	MAFD5	MCHR2-AS1	HTR2A	MDD2
DISC2	SLC6A4	TTC9B	HTR1A	PRODH	MAFD6	BDNF	CRH	DISC2
LINC01108	TPH2	OXTR	MIR765	BDNF	MAFD8	HTR1A	MAOA	LINC01108
SMIM30	BDNF	MAOA	MIR509-1	PIR	MAFD9	MAOB	COMT	SMIM30
LINC02152	TWNK	POMC	CRH	CRH	DISC2	CRP	DRD4	LINC02152
LINC02153	MAOA	NR3C1	HTR2A	CTU2	DAOA-AS1	SERPINA3	DRD2	LINC02153
SLC6A4	CRH	IL6	HTR2C	COMT	DAOA	NR3C1	TH	SLC6A4
CRH	PCLO	HTR2A	CNR1	POMC	DRD3	CRHR1	CREB1	CRH
HTR1A	HTR1A	HP1BP3	POMC	HTR2C	SLC6A4	FKBP5	HTR1B	HTR1A
MAOA	LRP8	CRP	CRHR1	IL6	DISC1	IL6	NPY	MAOA
BDNF	TPH1	H2AC18	TSPO	ELP1	COMT	LEP	DISC1	BDNF
TPH1	NR3C1	COMT	BDNF	INS	PRODH	NR3C2	MAOB	TPH1
HTR2C	CRHR1	EBF1	MAOA	ZFTRAF1	ATP2A2	HTR2A	TPH1	HTR2C
DRD4	GNB3	TPH1	TPH1	SLC6A3	IMPA1		CNR1	DRD4
POMC	CREB1	CRHR1	OTX2	CRP	IMPA2		TACR1	POMC
NR3C1	HTR3A	IL1B	PTK7	OXT	NRG1		TPH2	NR3C1
CLOCK	NPY	INS	HMBS	DRD4	TPH1		NGFR	CLOCK
PRL	MDD2	FKBP5	HTR3A	SLC6A2	SYN2		PER3	PRL
SLC6A2	COMT	PRL	DRD2		RELN		NR3C1	SLC6A2
COMT	IL6	TNF	CYP2D6		DAO		DAOA	COMT
DRD3	NOS1	TPH2	CCKBR		BDNF		IMPA2	DRD3
DISC1	FKBP5	SLC6A3	CYP3A4		KCNN3		IMPA1	DISC1
CHRM2	TH	NTRK2	NR3C1		RGS4		HTR2C	CHRM2
CRHR1	SLC6A2	CREB1	IL6		PDLIM5		CRHR1	CRHR1
CREB1	HTR2C	DRD2	DRD4		GNAL		SLC6A2	CREB1
DRD2	CYP2D6	HTR2C	PRL		HTR2A		HDAC2	DRD2
SLC6A3	POMC	GABRD	FMR1		HTR1A		CLOCK	SLC6A3
GNB3	TNF	GAD2	NPS		DRD2		POMC	GNB3
NTRK2	DRD2	IL10	APOE		ZNF804A		HDAC4	NTRK2
HTR1B	IL1B	TSPO	CYP2C19		SLC18A2		DRD3	HTR1B
NPY	OXT	HTR1B	TPH2		DGKH		HDAC6	NPY
HCRT	SLC6A3		GABRA2		DTNBP1		GABRA1	HCRT
CYP2D6	MIR132		ALB		POLG		HTR3A	CYP2D6
PER3	HTR1B		OPRL1		NDUFV2		PRODH	PER3
GAD1	NTRK2		CYP1A2		HTR2C		RELN	GAD1
CRHBP	CRP		COMT		MAOA		CRHR2	CRHBP
CRY1	TACR1		CXCL8		MTHFR		ATP2A2	CRY1
CRY2	MIR124-1		GABRA1		TH		GNB3	CRY2
NR3C2	DISC1		GABRG2		GABRB2		H2AC18	NR3C2
HTR3A	MIRLET7D		CRHR2		INPP1		SLC6A3	HTR3A
TAC1	PRL		DRD3		DRD4		NOS1	TAC1
GPR50	CACNA1C		GABRA6		SLC6A3		GRIN1	GPR50
OPRM1	DRD4		GABRA3		NRXN1		GALR1	OPRM1
LEP	APOE		HTR4		TPH2		WFS1	LEP
PVALB	CYP2C19		FEV		GSK3B		GNAL	PVALB
GDNF	IL10		P2RX7		CLOCK		GAD1	GDNF
NOS1	CLOCK		NPAS2		GRM1		NR3C2	NOS1
TACR1	GRIN2B		OXT		SP4		MIR132	TACR1
GAL	OXTR		P2RX4		PCLO		HTR6	GAL
CYP2C19	LEP		NPY		PDE4B		GRIN2A	CYP2C19
GSK3B	MAOB		ADRA1A		HTR3A		GAL	GSK3B
IDO1	ACE		PRKCE		PIP4K2A		SERPINA3	IDO1
HTR2B	GAD1		CHRM1		YWHAH		NRG1	HTR2B
ESR1	GRIA1		SLC6A2		NOS1		DRD1	ESR1
AKT1	GRM5		PLEK		XBP1		MIR9-1	AKT1
GAD2	MTHFR		SLC6A3		CACNG5		HCRT	GAD2
CYP3A4	MIR24-1		CCK		MDGA1		SLC18A2	CYP3A4
VGF	DRD1		UGT2B15		DRD1		PDYN	VGF
ZBTB20	GDNF		GAL		GAD1		GDNF	ZBTB20
TRH			PRODH		GRK3		MIR124-1	TRH
IFNG			GAD1		ULK4		MIR24-1	IFNG
ADIPOQ			FKBP5		NR3C1		GABBR1	ADIPOQ
P2RX7			MAOB		BTBD16		DBH	P2RX7
RELN			OXTR		GRIN2B		P2RX7	RELN
PDLIM5			GAD2		GRIN1		NTF3	PDLIM5
APOE			GABBR1		GRM3		MIRLET7D	APOE
PDE4A			HTR1B		GRIN2A		MIR144	PDE4A
OPN4			FOS		GABRA5		OXT	OPN4
MAOB			NPSR1		DRD5		CACNA1C	MAOB
GNAL			CRP		WFS1		IL6	GNAL
FOS			TNF		CRH		MIR425	FOS
NPAS2			OPRM1		AFG1L		ADRA2A	NPAS2
BMAL1			IL1B		GRIA1		IDO1	BMAL1
BDNF-AS			HCRT		GRIK4		ADORA1	BDNF-AS
ABCB1			FAAH		ADGRA3		TRH	ABCB1
SLC18A2			INS		MARCKS		MIR598	SLC18A2
BCL2A1			ADORA2A		GRIA3		FKBP5	BCL2A1
APP			GRM2		GABRA1		ANK3	APP
GHRL			CREB1		NTRK2		GRIN2B	GHRL
PER2			GRIA1		DLG3			PER2
CREM			GRIN2B		ALG9			CREM
DEAF1			TAC1		CREB1			DEAF1
HTR6			AMY1A		PVALB			HTR6
IL6			GRIN2A		CHRNA7			IL6
NR1D1			NGF		SLC6A2			NR1D1
CRHR2			CRHBP		PCNT			CRHR2
TSNAX			APP		DLG4			TSNAX
OXT			PTAFR		DBH			OXT
SIGMAR1			SLPI		DPYSL2			SIGMAR1
TSC22D3			NTRK2		P2RX7			TSC22D3
LHB			ADCYAP1R1		SNAP25			LHB
CALB2			IL10		PREP			CALB2
PDYN			RGS2		CACNA1C			PDYN
TH			TMEM132D		SYNJ1			TH
REST			PDYN		NR4A2			REST
ASMT			SLC1A1		ANK3			ASMT
IL1B			HTR1D		APOD			IL1B
TIMELESS			ACHE		NTF3			TIMELESS
ADCY5			MECP2		CIT			ADCY5
INS			SNCA		AKT1			INS
TNF			ESR1		MIR132			TNF
HCRTR1			PNOC		PPIEL			HCRTR1
CRP			GHRL		GDNF			CRP
RORB			DRD1		SHANK3			RORB
AANAT			AVPR1B		ERDA1			AANAT
AVPR1B			ACE		HSP90B1			AVPR1B
TPO			PPIG		CNR1			TPO
DRD1			UCN2		GNB3			DRD1
CSNK1E			ADCYAP1		TSPO			CSNK1E
HTR1D			LEP		ADCYAP1			HTR1D
PIR			ADORA1		PLA2G6			PIR
PRKCE			GRM1		GAD2			PRKCE
IL10			TH		DNMT1			IL10
RORA			TRPV1		GAP43			RORA
CSNK1D			DISC1		PER3			CSNK1D
PPIG			HCRTR1		CALB1			PPIG
GRIA1			BCL2A1		FKBP5			GRIA1
CYP1A2			SLC6A1		BMAL1			CYP1A2
NGF			UCN		PDYN			NGF
TTC9B			GABRB3		TENM4			TTC9B
LOC110806262			MIR144		TACR1			LOC110806262
ANKK1			ANKK1		NR1D1			ANKK1
MTNR1A			OPRK1		IL1B			MTNR1A
SST			IGF1		DDC			SST
SIRT1			GABRA5		MAP2			SIRT1
CCK			DTNBP1		IL6			CCK
CYP2B6			SST		TNF			CYP2B6
VIPR2			CACNA1C		PLCG1			VIPR2
BHLHE41			GDNF		NCAN			BHLHE41
ADCYAP1			IL2		CRHR1			ADCYAP1
DLG4					HTR1B			DLG4
ALB					PRL			ALB
OSTF1					TRANK1			OSTF1
TSPO					AVPR1A			TSPO
AMY1B					CRP			AMY1B
					PER2			MCHR2-AS1
					APOE			SERPINA3
					CRY1			GPHN
					CRY2			USH2A
					SLC1A2			PALS1
					SYNE1			MIR485
					NPAS2			MIR765
					CACNB2			MIR509-1
					PPP1R1B			CNR1
					GRIA2			OTX2
					NGF			PTK7
					S100B			HMBS
					GRM7			CCKBR
					CSNK1E			FMR1
					MAD1L1			NPS
					CTNNB1			GABRA2
					INS			OPRL1
					TIMELESS			CXCL8
					NPAS3			GABRA1
					CACNG2			GABRG2
					LEP			GABRA6
					BDNF-AS			GABRA3
					NCS1			HTR4
					CNTNAP2			FEV
					ITIH3			P2RX4
					SLC17A7			ADRA1A
					RORA			CHRM1
					GABRA2			PLEK
					KDM4C			UGT2B15
					FOS			PRODH
					MAPT			OXTR
					GRM5			GABBR1
					CSMD1			NPSR1
					ERVW-1			FAAH
					RORB			ADORA2A
					ACE			GRM2
					LMAN2L			GRIN2B
					MIR137			AMY1A
					GRIK2			GRIN2A
					OPRM1			PTAFR
					HOMER1			SLPI
					GRIK5			ADCYAP1R1
					GFAP			RGS2
					GRM2			TMEM132D
					APP			SLC1A1
					GABRB3			ACHE
					CCL2			MECP2
					SLC1A1			SNCA
					RBFOX1			PNOC
					CHRFAM7A			ACE
					SYN1			UCN2
					SORCS2			ADORA1
					NRGN			GRM1
					GPR50			TRPV1
					NTNG2			SLC6A1
					GADL1			UCN
					GCH1			GABRB3
					CHRM2			MIR144
					SLC1A3			OPRK1
					DPP10			IGF1
					ADCY2			GABRA5
					TCF4			DTNBP1
					GABRA3			CACNA1C
					CYP2C19			IL2
					GRIK1			MAFD1
					NDEL1			MAFD2
					NDST3			MAFD3
					NOS1AP			MAFD4
					IGF1			MAFD5
					CRHBP			MAFD6
					NRG3			MAFD8
					SYP			MAFD9
					ALB			DAOA-AS1
					TDO2			DAOA
					GABRB1			ATP2A2
					PAH			IMPA1
					ZDHHC8			IMPA2
					CACNA1B			NRG1
								SYN2
								DAO
								KCNN3
								RGS4
								ZNF804A
								DGKH
								POLG
								NDUFV2
								MTHFR
								GABRB2
								INPP1
								NRXN1
								SP4
								PCLO
								PDE4B
								PIP4K2A
								YWHAH
								XBP1
								CACNG5
								MDGA1
								GRK3
								ULK4
								BTBD16
								GRIN1
								GRM3
								DRD5
								WFS1
								AFG1L
								GRIK4
								ADGRA3
								MARCKS
								GRIA3
								DLG3
								ALG9
								CHRNA7
								PCNT
								DBH
								DPYSL2
								SNAP25
								PREP
								SYNJ1
								NR4A2
								ANK3
								APOD
								NTF3
								CIT
								MIR132
								PPIEL
								SHANK3
								ERDA1
								HSP90B1
								PLA2G6
								DNMT1
								GAP43
								CALB1
								TENM4
								DDC
								MAP2
								PLCG1
								NCAN
								TRANK1
								AVPR1A
								SLC1A2
								SYNE1
								CACNB2
								PPP1R1B
								GRIA2
								S100B
								GRM7
								MAD1L1
								CTNNB1
								NPAS3
								CACNG2
								NCS1
								CNTNAP2
								ITIH3
								SLC17A7
								KDM4C
								MAPT
								GRM5
								CSMD1
								ERVW-1
								LMAN2L
								MIR137
								GRIK2
								HOMER1
								GRIK5
								GFAP
								CCL2
								RBFOX1
								CHRFAM7A
								SYN1
								SORCS2
								NRGN
								NTNG2
								GADL1
								GCH1
								SLC1A3
								DPP10
								ADCY2
								TCF4
								GRIK1
								NDEL1
								NDST3
								NOS1AP
								NRG3
								SYP
								TDO2
								GABRB1
								PAH
								ZDHHC8
								CACNA1B
								NOTCH3
								TWNK
								LRP8
								MIR124-1
								MIRLET7D
								MIR24-1
								CTU2
								ELP1
								ZFTRAF1
								HP1BP3
								H2AC18
								EBF1
								GABRD
								NGFR
								HDAC2
								HDAC4
								HDAC6
								GALR1
								MIR9-1
								MIR425
								ADRA2A
								MIR598
